# Supplementary material for: Physiologically Based Pharmacokinetic Modeling of Extracellular Vesicles
Source: Biology (Basel). 2023 Aug 29;12(9):1178. doi: 10.3390/biology12091178 (PMC10525702; doi:10.3390/biology12091178)
Supplement: Supplementary file 1 [file biology-12-01178-s001.zip]

Archive with 1 entries (1 files):
- biology-2527753-supplementary.pdf
